# Supplementary material for: Isolation and Identification of Sandfly-Borne Viruses from Sandflies Collected from June to August, 2019, in Yangquan County, China
Source: Viruses. 2022 Nov 30;14(12):2692. doi: 10.3390/v14122692 (PMC9782482; doi:10.3390/v14122692)
Supplement: Supplementary file 1 [file viruses-14-02692-s001.zip]

Archive with 1 entries (1 files):
- viruses-2051468-supplementary.pdf
